# Supplementary material for: The pencil eraser swab technique to quantify Cutibacterium acnes on shoulder skin
Source: J Bone Jt Infect. 2021 Dec 17;6(9):451–6. doi: 10.5194/jbji-6-451-2021 (PMC8738962; doi:10.5194/jbji-6-451-2021)
Supplement: The supplement related to this article is available online at: https://doi.org/10.5194/jbji-6-451-2021-supplement. [file jbji-6-451-supplement.zip]

Archive with 2 entries (2 files):
- FullSizeRender.MOV
- jbji-6-451-2021-supplement-title-page.pdf
